# Supplementary material for: Examining the White Supremacist Practices of Funding Organizations for Public Health Research and Practice: A Composite Narrative From Female, BIPOC Junior Researchers in Public Health
Source: Health Promot Pract. 2022 Oct 29;24(1):45–58. doi: 10.1177/15248399221129864 (PMC9806480; doi:10.1177/15248399221129864)
Supplement: sj-jpg-3-hpp-10.1177_15248399221129864 – Supplemental material for Examining the White Supremacist Practices of Funding Organizations for Public Health Research and Practice: A Composite Narrative From Female, BIPOC Junior Researchers in Public Health [file sj-jpg-3-hpp-10.1177_15248399221129864.jpg]

<?xml version="1.0" encoding="utf-8"?><Error><Code>AuthenticationFailed</Code><Message>Server failed to authenticate the request. Make sure the value of Authorization header is formed correctly including the signature.
RequestId:f1cc44d2-901e-003e-4109-e7f5b7000000
Time:2022-10-23T17:59:11.1156537Z</Message><AuthenticationErrorDetail>Signature not valid in the specified time frame: Start [Sun, 23 Oct 2022 17:57:02 GMT] - Expiry [Sun, 23 Oct 2022 17:59:02 GMT] - Current [Sun, 23 Oct 2022 17:59:11 GMT]</AuthenticationErrorDetail></Error>
